# Supplementary material for: Real-Time fMRI Neurofeedback Training of Selective Attention in Older Adults
Source: Brain Sci. 2024 Sep 18;14(9):931. doi: 10.3390/brainsci14090931 (PMC11430676; doi:10.3390/brainsci14090931)
Supplement: Supplementary file 1 [file brainsci-14-00931-s001.zip]

Archive with 1 entries (1 files):
- brainsci-3133114-supplementary.pdf
